# Supplementary material for: Synthesis, Antiproliferative Activity, and ADME Profiling of Novel Racemic and Optically Pure Aryl-Substituted Purines and Purine Bioisosteres
Source: Biomolecules. 2025 Feb 28;15(3):351. doi: 10.3390/biom15030351 (PMC11940194; doi:10.3390/biom15030351)
Supplement: Supplementary file 1 [file biomolecules-15-00351-s001.zip]

Archive with 1 entries (1 files):
- biomolecules-3456485-supplementary.pdf
